# Supplementary material for: Improving Ex Vivo Nasal Mucosa Experimental Design for Drug Permeability Assessments: Correcting Mucosal Thickness Interference and Reevaluating Fluorescein Sodium as an Integrity Marker for Chemically Induced Mucosal Injury
Source: Pharmaceuticals (Basel). 2025 Jun 13;18(6):889. doi: 10.3390/ph18060889 (PMC12195738; doi:10.3390/ph18060889)
Supplement: Supplementary file 1 [file pharmaceuticals-18-00889-s001.zip]

Archive with 1 entries (1 files):
- pharmaceuticals-3655035-supplementary.pdf
